# Supplementary material for: Nitrogen Deficiency Enhances Eggplant Defense against Western Flower Thrips via the Induction of the Jasmonate Pathway
Source: Plants (Basel). 2024 Jan 17;13(2):273. doi: 10.3390/plants13020273 (PMC10820576; doi:10.3390/plants13020273)
Supplement: Supplementary file 1 [file plants-13-00273-s001.zip]

Archive with 1 entries (1 files):
- plants-2775024-supplementary.pdf
